# Supplementary material for: Targeting the NAT10-HDAC4 positive feedback loop counteracts immunosuppression in breast cancer
Source: J Exp Clin Cancer Res. 2026 Jan 7;45:35. doi: 10.1186/s13046-025-03638-7 (PMC12870259; doi:10.1186/s13046-025-03638-7)
Supplement: Supplementary file 2 — Supplementary Material 2. [file 13046_2025_3638_MOESM2_ESM.xlsx]

## Sheet: Sheet1
Characteristics	Number of patients (n=220)	Protein NAT10 expression		χ2	P-value
		Low(n=122)	High(n=98)
Age
≤50(years)	127	77	50	3.258	0.0711
>50(years)	93	45	48
Pathological grade
Ⅰ	21	18	3	10.275	0.0059
Ⅱ	185	99	86
Ⅲ	14	5	9
Lymph node metastasis
Negative	108	73	35	12.653	0.0004
Positive	112	49	63
Molecular subtype
Luminal	147	84	63	1.521	0.4675
HER2	52	29	23
TNBC	21	9	12
