# Supplementary material for: Targeting the NAT10-HDAC4 positive feedback loop counteracts immunosuppression in breast cancer
Source: J Exp Clin Cancer Res. 2026 Jan 7;45:35. doi: 10.1186/s13046-025-03638-7 (PMC12870259; doi:10.1186/s13046-025-03638-7)
Supplement: Supplementary file 3 — Supplementary Material 3. [file 13046_2025_3638_MOESM3_ESM.xlsx]

## Sheet: Sheet1
Oligonucleotides
Gene(Human)	Target Sequences
shNC	UUCUCCGAACGUGUCACGUTT
shNAT10-1	CGAGCTGGATTTGTTCCTGTT
shNAT10-2	GCAATTGTACACAGTGACTAT
siHDAC4-1	GGGAATGTACGACGCCAAA
siHDAC4-2	AGCCCATTGAGAGCGATGA
ac4C-MUT	ACAGGGGAGCTGAAGAATGGCTTTGCTGTGGTCCGCCCCCCTGGACACCATGCGGAGGAGAGCACGCCCATGGGCTTTTGCTACTTCAACTCCGTGGCCGTGGCAGCCAAGCTTCTGCAGCAGAGGTTGAGCGTGAGCAAGATCCTCATCGTGGACTGGGACGTGCACCATGGAAACGGGACCCAGCAGGCTTTCTACAGTGATCCTAGTGTTCTGTACATGTCCCTCCACCGCTACGACGATGGGAACTTCTTCCCAGGCAGCGGGGCTCCTGATGAGGTGGGCACAGGGCCCGGCGTGGGTTTCAACGTCAACATGGCTTTCACCGGCGGCCTGGACCCCCCCATGGGAGACGCTGAGTACTTGGCGGCCTTCAGAACGGTGGTCATGCCGATCGCC…
ac4C modification site on HDAC4 mRNA	CGGCCGTCATGTCGGCGCAGGTGTAGAAGGAAGCACGCCTGCCTGTGAGACTGGCTTTGTCCCTGCGTGATGCATCCATTTGCACAAAGCCTTCTCTCTTAGATTCTGCTTTGCGGTAGCAAGAATGCAACCACCACGCTGCCACTGCCTAATTCAGAGTGTTCTTTTATGTAAGAATATTAAAACTTCCTTCAGAAGTGGGTTTTGTGTTAGCTAACAATAAGTCTTTCGGATGATTAAATCTGCATTTTAAATAGAATGCAATGATGTAAAATCTTGATGGGAAGAAAACCTCTCATTAAAACCCCTCCCGGCCTTGGTTCTTTGAGGAAGCGCTCAGGAGGCCACAGCGTCCTGAAGGTGCATAGCCGTCCCCAGCCCTTCCCTCCCTCTGTGGCC…
Gene(Mouse)	Target Sequences
shNC	CCTAAGGTTAAGTCGCCCTCG
shNAT10-1	TTGCTGTTCACCCAGATTATC
shNAT10-2	AGAGTGGGACCTTGAACTTAA
RT-qPCR Primers
Gene (Human)	Sequences (5’-3’)
ACTB F	GGGAAATCGTGCGTGACATT
ACTB R	GGAACCGCTCATTGCCAAT
NAT10 F	GGATTGCCTCAACATCACTCGG
NAT10 R	CGTTGGAGGAAAACTTCAGAGGC
PDL1 F	TGGCATTTGCTGAACGCATTT
PDL1 R	TGCAGCCAGGTCTAATTGTTTT
PDL1(CHIP) F	GGACACCAACACTAGATACCTAAACTGA
PDL1(CHIP) R	CAAGGCAGCAAATCCAGTTTG
HDAC4 F	GGCCCACCGGAATCTGAAC
HDAC4 R	GAACTCTGGTCAAGGGAACTG
HDAC4(ac4cRIP) F	CGTGAGCAAGATCCTCATCGT
HDAC4(ac4cRIP) R	TAGCGGTGGAGGGACATGTAC
SPEG(ac4cRIP) F	GTATCAACCCCCCGAGTCTCT
SPEG(ac4cRIP) R	CTTCCCTGACTGTCACAGACACA
HSPG2(ac4cRIP) F	GGCACCAGAGCCCATGGCTC
HSPG2(ac4cRIP) R	CGGCAGGGGAGACGAGGTGA
COL7A1(ac4cRIP) F	GGCCACTGACCGAGTACCAA
COL7A1(ac4cRIP) R	TGTGGTATTCTGGATGGTCAGTTC
CNTNAP1 (ac4cRIP) F	AGCTGGTGGGTCCCCTGTAT
CNTNAP1 (ac4cRIP) R	TATCTGGAGCCAGGGATTCG
TNRC18 (ac4cRIP) F	GTTGCCCAGGCTGATCTTGA
TNRC18 (ac4cRIP) R	ATGGTGGCTCATGCCTGTAAT
SPEG F	AACCGCCGTTCTTCTGACAC
SPEG R	TGGTCCATAAGTGAGACCTTGAA
HSPG2 F	CCAAATGCGCTGGACACATTC
HSPG2 R	CGGACACCTCTCGGAACTCT
COL7A1 F	TTACGCCGCTGACATTGTGTT
COL7A1 R	ACCAGCCCTTCGAGAAAGC
CNTNAP1 F	GTCCCCTGTATGCACGCTC
CNTNAP1 R	CCGTAGAGTAGCATGTAACGTGT
TNRC18 F	CCTCCGCTTTTCGGCAAGA
TNRC18 R	GCACATGGTCAGTACCGACG
Gene (Mouse)	Sequences (5’-3’)
NAT10 F	ATGACCTGCTGTGCCTGGATTG
NAT10 R	GCTGGAGGAAAACTTCAGAGGC
ACTB F	ACTGCCGCATCCTCTTCCT
ACTB R	TCAACGTCACACTTCATGATGGA
