# Supplementary material for: Targeting the NAT10-HDAC4 positive feedback loop counteracts immunosuppression in breast cancer
Source: J Exp Clin Cancer Res. 2026 Jan 7;45:35. doi: 10.1186/s13046-025-03638-7 (PMC12870259; doi:10.1186/s13046-025-03638-7)
Supplement: Supplementary file 4 — Supplementary Material 4. [file 13046_2025_3638_MOESM4_ESM.xlsx]

## Sheet: Sheet1
Antibodies	Reagent	Source	Identifier	Application
	Anti-ac4C antibody	Abcam	ab252215	Dot Blot
	Anti-NAT10 antibody	Abcam	ab194297	IHC,WB,CO-IP,RIP,IF
	Anti-HDAC4 antibody	Cell signaling technology	7628	IHC,WB,CO-IP,IF
	Anti-PDL1 antibody	Abcam	ab213524	WB
	Anti-Ki-67 antibody	Cell Signaling technology	9449	IHC
	Anti-Acetylated-Lysine antibody	Cell signaling technology	9441	WB
	Anti-NF-κB p65 antibody	Cell signaling technology	8242	WB,CHIP
	Anti-Phospho-NF-κB p65 (Ser536)(93H1) antibody	Cell signaling technology	3033	WB
	Anti-Phospho-IKKα/β (Ser176/180)(16A6)antibody	Cell signaling technology	2697	WB
	Anti-Phospho-IκBα (Ser32) (14D4) antibody	Cell signaling technology	2859	WB
	Anti-IKKα antibody	Selleck	F0995	WB
	Anti-IKKβ antibody	Selleck	F0333	WB
	Anti-IκBα antibody	Selleck	A5599	WB
	Anti-β-actin antibody	ZSGB-BIO	3700	WB
	HRP-conjugated Goat Anti-Mouse IgG(H + L)	Proteintech	SA00001-1	WB
	HRP-conjugated Goat Anti-Rabbit IgG(H + L)	Proteintech	SA00001-2	WB
	HRP-conjugated anti-rabbit second antibodies	ZSGB-BIO	PV-6001	IHC
	Anti-CD3 antibody	Cell signaling technology	78588	IF
	Anti-CD8 antibody	Cell signaling technology	98941	IHC,IF
	Anti-GZMB antibody	Cell signaling technology	44153	IHC,IF
	Anti-IFNGR1 antibody	Abcam	ab134070	IF
	Anti-CD4 antibody	Cell signaling technology	93518	IF
	Anti-CD11b antibody	Cell signaling technology	17800	IF
	Anti-LY6G antibody	Cell signaling technology	31469	IF
	Anti-FOXP3 antibody	Cell signaling technology	12653	IF
	Anti-PDL1 antibody	Invitrogen	14-5983-82	IF,IHC
	FITC Anti-Mouse CD45 Antibody[30-F11]	Elabscience	E-AB-F1136C	FCM
	PE Anti-Mouse CD3 Antibody[17A2]	Elabscience	E-AB-F1013D	FCM
	APC Anti-Mouse CD8 Antibody[53-6.7]	Elabscience	E-AB-F1104E	FCM
