# Supplementary material for: Targeting the NAT10-HDAC4 positive feedback loop counteracts immunosuppression in breast cancer
Source: J Exp Clin Cancer Res. 2026 Jan 7;45:35. doi: 10.1186/s13046-025-03638-7 (PMC12870259; doi:10.1186/s13046-025-03638-7)
Supplement: Supplementary file 5 — Supplementary Material 5. [file 13046_2025_3638_MOESM5_ESM.xlsx]

## Sheet: Sheet1
ac4CRIP-seq					RNA-seq
gene name	gene biotype	fold enrchment	class	score	log2FoldChange	pvalue
HDAC4	protein_coding	8.99	CDS	1.3e-15	-0.585981	0.0439475
SPEG	protein_coding	58.9	CDS	6.3e-47	-0.786999	0.0242812
HSPG2	protein_coding	4.65	CDS	1e-06	-0.651849	0.0406099
COL7A1	protein_coding	1.63	CDS	1.3e-07	-0.65816	0.0283968
TNRC18	protein_coding	1.78	CDS	2.5e-08	-0.605119	0.0498569
CNTNAP1	protein_coding	9.19	CDS	1.8e-10	-0.576815	0.0204078
RN7SL2	misc_RNA	11.7	exon	0	-1.51513	0.000367945
STX16-NPEPL1	protein_coding	2.07	five_prime_utr	0.0028	-1.33369	0.0228655
